# Supplementary material for: Is Segmental Ureterectomy Associated with Inferior Survival for Localized Upper-Tract Urothelial Carcinoma of the Ureter Compared to Radical Nephroureterectomy?
Source: Cancers (Basel). 2023 Feb 21;15(5):1373. doi: 10.3390/cancers15051373 (PMC10000204; doi:10.3390/cancers15051373)
Supplement: Supplementary file 1 [file cancers-15-01373-s001.zip]

Archive with 1 entries (1 files):
- cancers-2168234-supplementary.pdf
